# Supplementary material for: Effects of Stool Sample Preservation Methods on Gut Microbiota Biodiversity: New Original Data and Systematic Review with Meta-Analysis
Source: Microbiol Spectr. 2023 Apr 24;11(3):e04297-22. doi: 10.1128/spectrum.04297-22 (PMC10269478; doi:10.1128/spectrum.04297-22)
Supplement: Supplemental file 1 — Supplemental material. Download spectrum.04297-22-s0001.xls, XLS file, 0.02 MB [file spectrum.04297-22-s0001.xls]

## Sheet: Table S1
Table S1 Main outcomes of included studies
Author	Year	Country (Ethnicity*)	Fecal specimen collection/storage	Gastrointestinal microbiota	Alpha diversity	Beta diversity
Cardona et al.	2012	Spain	1)frozen and unfrozen Frozen (F) Unfrozen during 1h (UF1h) Unfrozen during 3h (UF3h) 2)frozen and RT Frozen RT 3h RT 24h RT 2w	Values are mean proportion of sequences (%). 1)frozen and unfrozen Bacteroides; uncultured bacterium F:19 UF1h: 13(p=0.044) UF3h: 9 (9.68e-05) Prevotellaceae;uncultured;human gut metagenome F:7 UF3h: 3 (p=0.0222) Bifidobacterium;uncultured bacterium F:2 UF3h: 8 (p=0.0007)	number of observed taxa: P>0.05	N/A
Wu et al.	2021	China	1) short term RT, 4h 4 °C, 4h -20 °C or -80 °C, 4h 2) long term the liquid nitrogen (LN)-treated group the RT group (preserved for 1 day, 3 days, 1, 2 and 4 weeks) the PB-RT group (underwent with the same duration as RT group) the PB (2w)-high temperature group (including a pre-storage with PB buffer for 2 weeks followed by an extra 50 °C preservation for 3/4/5 days)	No differences	1) short term Indices of Shannon, Simpson and Evenness: similar 2) long term Shannon, Simpson and Evenness indices decreased in PB-RT compared to LN	1) short term PCoA: tended to overlap each other the Bray–Curtis distance: not altered 2) long term RT-LN distance vs PB-LN distance ≈2:1 (for Bray–Curtis, 0.6 vs 0.3; for Euclidean, 0.4 vs 0.2) samples stored at room temperature drifted heavily from LNfrozen samples, while PB-preserved samples tended towards LN samples
Penington et al.	2018	Australia	Method A: OMNIgene®•GUT tubes (RT,6-24h) +-80℃4w; Method B: 5 ml screw cap tubes (home freezer,6-24h) +-80℃4w; Method C: sterile 5 m screw cap tubes (home refrigerator,6-24h) +-80℃4w; Method D: sterile 70 ml collection jar (home refrigerator,6-24h) +-80℃4w	Phylum: Firmicutes, Bacteroidetes, Proteobacteria, Actinobacteria Order: Bacteroidales, Clostridiales Method A vs. B: Actinobacteria decreased Method A vs. B, C, D: Lentisphaerae increased p<0.05	Inconsistent results	BCM data set: Beta diversity decreased in Method A Bray-Curtis distance (mean difference, 95% confidence lower bound, 95% confidence upper bound) WEHI sequencing: B-A 0.00 -0.02 0.03 p=0.99 C-A -0.01 -0.04 0.01 p=0.52 D-A -0.02 -0.05 0.01 p=0.22 C-B -0.02 -0.05 0.01 p=0.33 D-B -0.02 -0.05 0.00 p=0.11 D-C -0.01 -0.03 0.02 p=0.94 BCM sequencing: B-A 0.15 0.12 0.19 p=0.000 C-A 0.10 0.07 0.14 p=0.000…
Bundgaard-Nielsen et al.	2018	Denmark	DNA/RNA Shield at 4 °C DNA/RNA Shield at RT PSP Buffer at 4 °C PSP Buffer at RT RNAlater at 4 °C RNAlater at RT -20°C domestic freezer (for 24h or 72h)	Genus: Faecalibacterium increased (storage buffers compared to samples stored at -80 °C and -20 °C) Alistipes decreased (storage buffers compared to samples stored at -80 °C and -20 °C)	Non-significant altered Shannon diversity index (buffers vs -80°C, p<0.05)	No differences
Holzhausen et al.***	2021	Taiwan	No additives 4°C, 6h,24h,48h,72h,96h Fresh frozen, -80°C	ICC: Firmicutes and Bacteroidetes: ranged from moderate to good Verrucomicrobia, Actinobacteria, and Proteobacteria: excellent	ICC: Observed OTUs, Shannon’s diversity, and Inverse Simpson’s diversity at all time points: excellent (ICC>0.9) Chao1’s richness: good (0.75 < ICC < 0.90) to excellent	Bray-Curtis dissimilarity index between baseline and subsequent storage durations: 6h: 0.082 (IQR: 0.043) 96h: 0.12 (IQR: 0.098) the largest change in microbial composition occurred within the first 24 h after stool collection
Neuberger-Castillo et al.*	2020	Luxembourg	1) Snap frozen at -80 °C within 2 hours postcollection， -80 °C/24 ± 2 hours 2) RT collection without stabilizer, RT/24 ± 2 hours 3) P-085 ‘‘red tube’’, RT/24 ± 2 hours 4) OMNIgeneGUT tubes, RT/24 ± 2 hours 5) RNAlater, RT/24 ± 2 hours 6) RNAssist, RT/24 ± 2 hours 7) AquaStool, RT/24 ± 2 hours 8) PerkinElmer/Chemagen SEB lysis bufferl, RT/24 ± 2 hours 9) OMNIgeneGUT tubes (prefreezing delay): a)…	P>0.05	1) different stool collection methods OTU richness (P = 0.96), diversity (Shannon–Weiner diversity index, P = 0.78), and evenness (Simpson’s evenness Index, P = 0.71) 2) prefreezing delay: OTU richness (P = 0.6247), diversity (P = 0.7932), and evenness (P = 0.7964)	1) different stool collection methods PERMANOVA on Bray–Curtis dissimilarity index: p>0.05 2) prefreezing delay: the Bray–Curtis dissimilarity between the samples subjected to various prefreezing delays (P > 0.05)
Sinha et al.	2016	USA	no additive, RNAlater, 70% ethanol, EDTA, dry swab, and pre/post development fecal occult blood test (FOBT)	FOBT cards: Pearson correlation of 0.967 and 0.985 (pre-, post-)	all sampling methods demonstrated a general loss of technical reproducibility across time in relative phyla abundances and Alpha diversity metrics	Similar analyses on samples incubated for 1 and 4 days at ambient temperature revealed relative stability across Beta diversity metrics
Szopinska et al.*	2018	The Netherlands	Fresh frozen, 4°C, <24h (Control) OMNIgene GUT, RT 24h (O24h) OMNIgene GUT, RT 7d (O7d)	Phylum: Bacteroidetes increased p<0.05 (O24h vs control) Actinobacteria decreased p<0.05 (O24h vs control) Cyanobacteria increased p<0.05 (O24h, O7d vs control) Dominant phylum: Actinobacteria, Bacteroidetes, Firmicutes, Proteobacteria, Cyanobacteria O24h vs. O7d: p>0.05	Shannon diversity index p>0.05	N/A
Wu et al.	2010	USA	Fresh Immediate freezing at -80°C Ice for 24h Ice for 48h PSP® (Invitek) buffer, RT 48h	Dominant phylum: Firmicutes, Bacteroidetes	N/A	Unweighted UniFrac analysis: Clustering by subject was highly significant (P < 0.0001). No significance was seen for clustering by extraction method (P = 0.16) or storage method (P = 0.98). Weighted UniFrac analysis: Again the differences among subjects were highly significant (P < 0.0001), but now the differences due to extraction methods were also significant (P = 0.001). Differences due to sto…
Franzosa et al.	2014	USA	Fresh frozen (Control) RNALater, RT 48h 95% EtOH, RT 48h	for all three types of meta’omic profiles (species, genes, and transcripts), within-subject correlations between frozen and mock-shipped samples were universally very strong (minimum Spearman’s r = 0.83, P << 0.001), with gene-level abundances being the most consistent between methods, followed by species, and then transcripts.	N/A	N/A
Moossavi et al.*	2019	USA	immediate freezing at - 80 °C 2 months, 95% ethanol 48h at RT+2 months at -80°C, Card 48h at RT+2 months at -80°C	Phylum: Actinobacteria: card compared to immediate freezing (1.6 ± 1.1% vs. 0.4 ± 0.2%, p = 0.005)	p>0.05	p>0.05
Park et al.	2020	Korea	NBgene-Gut (NP), RT OMNIgene-Gut (OM), RT Ethanol-70% (TE), RT RNAlater (TR), RT Immediate frozen in -80°C (Control) 0, 2, 15, 30, 45, and 65 days	Phylum: Bacteroidetes p<0.05 (control vs TE, control vs TR[S2], control vs OM[S2]) Firmicutes p<0.05 (control vs TE[S1], control vs OM[S2]) Firmicutes p<0.01 (control vs TR[S2]) Proteobacteria Family: Control vs TE: Lachnospiraceae (S3, p=0.001) Ruminococcaceae (S3, p=0.01) Control vs NP: Lachnospiraceae (S1, p=0.01) Control vs TR: Prevotellaceae (S1, p=0.001; S3, p=0.01) Ruminococcaceae (S3, p=0…	Control vs NP: Shannon R=0.4667, p=0.2125 Simpson R=-0.4, p=0.2912 observed_OTUs R=0.6667, p=0.0589 Pielou’s Evenness R=-0.6, p=0.0968 Chao1 R=0.6667, p=0.0589 Control vs TE: Shannon R=0.2833, p=0.463 Simpson R=0.08333, p=0.8432 observed_OTUs R=0.35, p=0.3586 Pielou’s Evenness R=-0.5167, p=0.1618 Chao1 R=0.35, p=0.3586 Control vs TR: Spearman R p-value 0.5333 0.1475 0.2 0.6134 0.5 0.1777 0.25 0.5…	p>0.05 The Beta diversity analysis confirmed that each individual sample was clustered regardless of the timeline or stock solution. Over time, the Bray-Curtis distance increased and each sample distributed, but again, no changes were significant.
Voigt et al.	2015	Germany	Fresh frozen RNAlater (at RT or at +4 to 10°C) Day 7: 5 subjects’ stool--+4~10°C, RT 1w Day 392: 3 subjects’ stool--+4°C, 24h (fecal collection on 0, 2, 7, 60, 392, 600 and 773d)	P>0.05	Shannon diversity index decreased, p=0.016, p=0.0008 (d7, RNAlater [RT or +4 to 10°C] vs control) Species evenness decreased (d7, RNAlater [RT or +4 to 10°C] vs control) Richness p>0.05 (d7, RNAlater [RT or +4 to 10°C] vs control) D392, RNAlater [RT or +4 to 10°C] vs control: Shannon diversity index, species evenness, richness p>0.05	N/A
Chen et al.	2020	Taiwan	OMNIgene.GUT -80°C freezer Stratec stool collection tube with DNA stabilizer 0,3,7d	Phylum: Bacteroidetes and Firmicutes	Shannon and Chao 1 index: P>0.05	PCoA of Bray-Curtis dissimilarity: Samples did not cluster strongly by preservation methods or storage duration at room temperature. Differences in microbial composition in terms of Jaccard and Bray-Curtis distances were found in different samples.
Choo et al.*	2015	Australia	4°C fridge -80°C freezer OMNIgene.GUT RNAlater TE buffer No solution, RT 72h	All methods: Dominant phylum: Firmicutes (median relative abundance, 57.2%; IQR 50.6%, 72.9%), Actinobacteria (21.4%; IQR 15.4%, 26.7%) and Bacteroidetes (18.1%; IQR 13.0%, 22.6%) (p<0.05, TE buffer vs -80°C, RNAlater vs -80°C) TE buffer: Proteobacteria (9.42%; IQR 5.9%, 1.5%) RT: Actinobacteria increased (5.6% ± 2.5%) (p = 0.014) Firmicutes increased (10.5% ± 0.9%) (p = 0.019) OMNIgene.GUT: Prot…	RT vs -80°C: Shannon diversity decreased (p = 0.004) Eveness decreased (p=0.002) RNAlater vs -80°C: Eveness decreased (p=0.031)	PCoA (Bray-Curtis distances): the samples formed two distinct clusters according to sample collection, with samples in collection 1 and 2 forming one cluster and samples in collection 3 in the other. Within the sample cluster of collection 1 and 2, samples were separated along the y-axis based on the storage conditions, and a similar observation was noted in collection 3.
Dominianni et al.	2014	USA	FOBT card (RT,3d) Eppendorf tubes (RT,3d) RNAlater (RT,3d) immediately frozen at -80°C (fresh frozen,3d)	Phylum: Firmicutes, Bacteroidetes, and Actinobacteria	Shannon index: P>0.05 (FOBT or Eppendorf tube at RT compared to frozen samples)	PCoA (unweighted UniFrac distances): samples clustered by subject (P = 0.001), rather than by storage condition (P = 0.497).
Lauber et al.	2010	USA	3,14d	Phylum: Firmicutes, Bacteroidetes	N/A	The unique distribution of phyla was also seen in overall community composition as NMDS visualization of pairwise UniFrac distances showed clustering by individual sample rather than temperature or length of storage.
Nagata et al.	2019	Japan	(i) immediate DNA extraction from fresh samples (fresh); (ii) immediate freezing at -80°C; (iii) preservation under different conditions: 4°C or 25°C for 1, 3, or 7 days	FOBT card, RNAlater, and 95% ethanol vs FIT tubes and no additives: Actinobacteria higher Verrucomicrobia lower	N/A	N/A
Byrd et al.*, ***	2020	Mayo 2 study, Rochester, MN, 2014	1) -80℃ 0d No solution FOBT cards FIT tubes 95% ethanol RNAlater 2) RT 4d No solution FOBT cards FIT tubes 95% ethanol RNAlater	95% ethanol: Actinobacteriaa 0.37(0.00, 0.79) Bacteroidetesa 0.42(0.00, 0.80) Firmicutesa 0.66(0.19, 0.88) FIT: Actinobacteriaa 0.88(0.70, 0.97) Bacteroidetesa 0.93(0.81, 0.98) Firmicutesa 0.93(0.81, 0.98) FOBT: Actinobacteriaa 0.88(0.68, 0.96) Bacteroidetesa 0.94(0.84, 0.98) Firmicutesa 0.92(0.78, 0.98) RNAlater: Actinobacteriaa 0.93(0.77, 0.98) Bacteroidetesa 0.96(0.89, 0.99) Firmicutesa 0.97(0…	The number of observed species and the Shannon index values: highest in samples without solution, frozen on day-0 (the “gold standard”) Observed species: 95% ethanol 534 (478, 590), p<0.05 FIT tubes 549 (493, 605), p<0.05 FOBT cards 539 (484, 595), p<0.05 RNAlater 537 (481, 592), p<0.05 No Solution 580 (522, 638), p<0.05 Shannon index for species 95% ethanol 2.86 (2.71, 3.02) FIT tubes 2.84 (2.69…	Species: Bray-Curtis Sample collection type R2*=0.09 Pr(>F) =0.002 Day of freezing R2*=0.004 Pr(>F) =0.90 Subject R2*=0.71 Pr(>F) =0.001 Jaccard Sample collection type R2*= 0.07 Pr(>F) =0.001 Day of freezing R2*=0.004 Pr(>F) =0.99 Subject R2*=0.62 Pr(>F) =0.001
Vogtmann et al.***	2017	USA	no additive 95% ethanol RNAlater postdevelopment FOBT cards FIT tubes	Actinobacteria: FIT tube 0.90 （0.88, 0.93) FOBT card 0.90 (0.84, 0.95) RNAlater 0.88 (0.82, 0.93) 95% ethanol 0.80 (0.75, 0.85)	Observed OTUs, Shannon’s diversity: similar (day0 vs day4)	The differences by sample collection type and time at ambient temperature were substantially lower than the between-subject variability.
Bartolomaeus et al.	2021	Germany	naive Zymo DNA/RNA Shield on dry ice OMNIgene GUT RNALater 95% ethanol Zymo DNA/RNA Shield at room temperature 5-7d	Despite all six alternate preservation methods showing at least somewhat reduced Alpha diversity compared to the benchmark method (dry ice), the collection method does not skew measures of overall composition such as enterotype.	significantly reduced Alpha diversity in samples collected using ethanol (MWU P = 0.002) or OMNIgene Gut (MWU P = 0.04) kits, compared to the dry ice gold standard, as well as other tested kits	A similarly significant (Chi square P < 0.05) skew is seen in all collection methods compared to the dry ice gold standard, especially with the OMNIgene Gut, RNALater and ethanol storage methods.
Ezzy et al.	2019	Australia	120h	16S rDNA-based diversity profile was largely comparable across the treatments with only minor differences in genera between samples stored at room temperature in air and -80 °C control. stability across storage methods (One-way ANOVA between treatments; Firmicutes, P = 0.899; Bacteroidetes, P = 0.874; Actinobacteria, P = 0.592; Proteobacteria, P = 0.211) and Other, P = 0.998 Pseudomonas (Proteoba…	Bacterial Alpha diversity of samples was not dependent on sample storage conditions	PCoA of Bray-Curtis distances revealing distinct clustering according to participant. PERMANOVA analysis: significant differences between participants (unweighted UniFrac p = 0.002; weighted UniFrac p = 0.001), but not between storage methods (unweighted UniFrac p = 0.974; weighted UniFrac p = 0.873)
Chen et al.	2019	China	0,7d Stock immediately frozen at -80°C Stool nucleic acid preservative (Norgen) OMNIgene.GUT (OMNI) RNAlater RNA stabilization reagent (RNAlater) Homemade RNA preservative (CURNA) HEMAgene.BUFFY COAT (HEMA) DNA/RNA shield transport medium (Shield) Phosphate-buffered saline (PBS) Cary-Blair transport medium (CB) -80℃ freezer	Six preservatives with reference to immediate freezing at -80°C as standards： Faecalibacterium (mean relative abundance of 23.4%) Bacteroides (22.2%) Roseburia (7.3%) RNAlater vs -80°C as standards： Bacteroides and Ruminococcaceae UCG-002 increased p<0.05 Shield vs -80°C as standards: Faecalibacterium increased p<0.05 OMNI vs -80°C as standards: Lachnospiraceae (Eubacterium eligens group) decreas…	Shield: Shannon diversity, Simpson evenness decreased, P<0.05 Other methods: Shannon diversity, Simpson evenness P>0.05	The variation was statistically attributed to subjects (df = 4, R2 = 0.779, pseudo-F = 28.034, P = 0.001) but not preservatives (df = 6, R2 = 0.055, pseudo-F = 1.309, P = 0.118) based on unweighted UniFrac distances.
Fouhy et al.	2015	Ireland	snap frozen on dry ice (4min) and frozen at -80°C, 7d immediate frozen at -80°C, 7d fresh, 4°C, <4h	Phylum: Firmicutes, Bacteroidetes Family: Ruminococcaceae, Lachnospiraceae, and Bacteroidaceae Genus: Faecalibacterium, Leuconostoc (p = 0.0298; p = 0.0330 respectively) (fresh samples compared to the snap frozen group)	Chao1 richness estimate Fresh 846 Frozen -80°C 964 Snap frozen 878 Shannon index Fresh 5.75 Frozen -80°C 5.97 Snap frozen 5.87 Simpson's diversity index Fresh 0.95 Frozen -80°C 0.96 Snap frozen 0.95 Number of observed species Fresh 813 Frozen -80°C 927 Snap frozen 816 (p>0.05)	PCoA plots (based on weighted and unweighted UniFrac distance matrices): samples clustered according to the individual, with all 3 samples from the one individual clustering more closely together than to other samples from the same storage group
Lim et al.	2020	Korea	room temperature with and without OMNIgene-GUT solution up to three weeks	Faecalibacterium increased (no solution and OMNIgene-GUT, P<0.05) Bifidobacterium increased in no solution, decreased in OMNIgene-GUT, P<0.05 Bacteroides decreased in OMNIgene-GUT, P<0.05	p>0.05	p>0.05
Zouiouich et al.*,***	2022	France	1) Immediate freezing at -80℃ (all methods) 2) 4℃ refrigerator 7d (OC-Auto Sampling tubes) 3) 30℃ 7d (OC-Auto Sampling tubes) 4) RT 7d (Hemotrust tubes, One-Step FOB tubes, Specimen Collection Container A tubes) 5) RT 70.2d (GenSaver specimen collection cards, GenCollect specimen collection cards) Mailed to CPO Piemonte, Italy (OC-Auto Sampling tubes)	Phylum: Bacteroidetes and Firmicutes; Genus: Faecalibacterium increased Bacteroides, Blautia decreased the Blautia genus, including the homoacetogen Blautia hydrogenotrophica, was significantly lower at room temperature. UGC-002, but also Faecalibacterium, Roseburia, and Ruminococcus were also less stable when stored at 30℃.	Observed number of OTUs: GenSaver (RT): 347, 95% CI (308–387), p = 0.01 OC-Auto Sampling FIT tubes(-80°C): 344, 95% CI (305–383), p = 0.03 (Compared with No solution (-80°C): 296, 95% CI (257–335)) Shannon: OC-Auto Sampling FIT tubes(-80°C): 3.73, 95% CI (3.51–3.94), p = 0.005 One-Step FOB Tubes(-80°C): 3.76, 95% CI (3.54–3.98), p = 0.03 One-Step FOB Tubes (RT): 3.49, 95% CI (3.27–3.72), p < 0.00…	Overall variability in diversity (by four distance matrices [i.e., Jaccard, Bray–Curtis, unweighted UniFrac, and weighted UniFrac]) was largely explained by between participants (55%–79%) and only marginally by collection methods (4.8%–14.8%)
Angebault et al.*	2018	France	without additive within two-hours freezing+1 month at -80℃; RNAlater dilution before freezing+1 month at -80℃	N/A	Shannon : MOBIO-RNALater : 2.48 ± 0.15 ; MOBIO-Wihtin-2h freezing : 2.58± 0.16 ; IHMS-RNALater : 2.54 ± 0.05 ; IHMS-Wihtin-2h freezing : 2.60 ± 0.14 ; Simpson : MOBIO-RNALater : 0.86 ± 0.03 ; MOBIO-Wihtin-2h freezing : 0.88 ± 0.02 ; IHMS-RNALater : 0.87 ± 0.00 ; IHMS-Wihtin-2h freezing : 0.89 ± 0.01	PCoA (by bray distance): gathered predominantly according to individuals, rather than storage condition
von Huth et al.	2019	Denmark	Filter-paper 5w Filter-paper 5m fresh-frozen -80°C 5w fresh-frozen -80°C 5m 5w(TP1), 5M(TP2)	Phylum: Proteobacteria decreased (fresh-frozen samples at TP2) Class: Clostridia and Bacteroidia Genus (different storage methods): Anaerostipes (TP1) differed p<0.05 Blautia (TP1) differed p<0.05 Fusicatenibacter (TP2) differed p<0.05	There was a significant difference between the two timepoints (5w, 5m) for filter-paper samples p<0.001	Larger difference after 5 months of storage
Panek et al.	2018	Croatia	OMNIgene.GUT RT OMNIgene.GUT -20°C Native sample RT Native sample -20°C 0,14d	Native, -20°C (day14 vs day0): Bacteoridaceae/Lachnospiraceae ratio increased Prevotellaceae decreased	N/A	Principle coordinate analysis of Beta diversity expressed as weighted UniFrac (Fig. 4c), revealed a major contribution to the differences in diversity first by sequencing platform followed by donors.
Ryan et al.	2016	Ireland	Fresh sample Geotek OMNIgene gut kit RNAlater 4 ℃, -80℃, RT	Genus: Clostridium XVIII, Clostridium XIVa, Sporobacter, Faecalibacterium, Bacteroides (fresh sample vs 14d in Geotek storage tube)	Storage of the samples had no effect on Shannon diversity after either 1 or 2 weeks.	The difference between stored samples at week 1 and week 2 in the elderly subjects was significantly lower than the difference between fresh and either 1 week or 2 weeks’ storage.
Notes. * Gut microbiota shown as Mean relative abundance (%) ± SD (standard deviation) or 95%CI (Confidence Interval) ** Mean difference in the relative abundance ± standard error of mean (-80 °C vs one method) *** Data shown as stability ICC (95%CI) RT storage corresponds to 19°C–25°C. S1, Sample 1; S2, Sample 2; S3, Sample 3; N/A: No information provided; ICC, Intra-class Correlation Coefficien…
